# Supplementary material for: Methyltransferase like 7B is a potential therapeutic target for reversing EGFR-TKIs resistance in lung adenocarcinoma
Source: Mol Cancer. 2022 Feb 10;21:43. doi: 10.1186/s12943-022-01519-7 (PMC8830004; doi:10.1186/s12943-022-01519-7)
Supplement: Supplementary file 1 — Additional file 1: Table S1. Primers used for real-time RT-PCR. [file 12943_2022_1519_MOESM1_ESM.xlsx]

## Sheet: Sheet1
Primers used for real-time RT-PCR
Gene	Sequences(5’ ￫ 3’)	Sequences(5’ ￫ 3’)	Product length (bp)	GenBank accession number
	(Forward)	(Reverse)
NRF2-QPCR	AGGTTGCCCACATTCCCAAA	AGTGACTGAAACGTAGCCGA	118	NM_001145412.3
GPX4-QPCR	AGAGATCAAAGAGTTCGCCGC	TCTTCATCCACTTCCACAGCG	102	NM_001039847.3
SOD1-QPCR	ACAAAGATGGTGTGGCCGAT	AACGACTTCCAGCGTTTCCT	162	NM_000454.5
NQO1-QPCR	AAAGGACCCTTCCGGAGTAA	CCATCCTTCCAGGATTTGAA	222	NM_000903.3
METTL7B-QPCR	CCAGATAAAGGGGCTTACAGGAG	TCAGCCATGCTCTTTGTCAGG	159	NM_152637.3
HMOX1-QPCR	GGCAGAGAATGCTGAGTTCA	CCACATAGATGTGGTACAGG	98	NM_002133.3
GPX4-meRIP-1	CCTTTGCCGCCTACTGAAG	GTCGACGAGCTGAGTGTAGT	241	NM_001039847.3
GPX4-meRIP-2	CTTCACCAAGTTTGGACACCG	GTCATGAGTGCCGGTGGA	194	NM_001039847.3
GPX4-meRIP-3	CCTTGGAGCCTTCCACCG	CACAAGGTAGCCAGGGGTG	147	NM_001039847.3
SOD1-meRIP-1	TGCAGGGCATCATCAATTTCG	GCCCACCGTGTTTTCTGGAT	180	NM_000454.5
SOD1-meRIP-2	GGAGACTTGGGCAATGTGACT	CACCACAAGCCAAACGACTT	199	NM_000454.5
HMOX1-meRIP-1	CATGCCCCAGGATTTGTCAG	GAAGACTGGGCTCTCCTTGT	199	NM_002133.3
HMOX1-meRIP-2	CCGATGGGTCCTTACACTCA	CGGTAAGGAAGCCAGCCAAG	156	NM_002133.3
