# Supplementary material for: Methyltransferase like 7B is a potential therapeutic target for reversing EGFR-TKIs resistance in lung adenocarcinoma
Source: Mol Cancer. 2022 Feb 10;21:43. doi: 10.1186/s12943-022-01519-7 (PMC8830004; doi:10.1186/s12943-022-01519-7)
Supplement: Supplementary file 2 — Additional file 2: Table S2. The differential metabolites in PC9 cells stably transfected with FLAG-NC (PC9-NC) or FLAG-METTL7B (PC9-7B). [file 12943_2022_1519_MOESM2_ESM.xlsx]

## Sheet: PC9-7B vs PC9-NC
Table S2: The differential metabolites in PC-9 cells stably transfecting FLAG-NC (PC9-NC) or FLAG-METTL7B (PC9-7B).
	VIP	mean_PC9-7B	sd_PC9-7B	mean_PC9-NC	sd_PC9-NC	Fold Change_PC9-7B/PC9-NC	log2(FC_PC9-7B/PC9-NC)	p.value	FDR
1-Hydroxy-2-naphthoate	1.74622	1.39373e+08	8.47359e+07	748.662	0	186160	17.506	0.00277843	0.0797919
Phenylethylamine	1.1227	2.46091e+07	3.09943e+07	172.396	0	142750	17.123	0.00277843	0.0600092
Homovanillic acid	1.34996	9.30918e+07	9.41302e+07	748.662	0	124340	16.924	0.00277843	0.0797919
Kynurenic acid	1.82546	3.01941e+08	1.57454e+08	7.86952e+06	7.23229e+06	38.368	5.2618	0.00507487	0.0797919
4-Hydroxybenzoate	1.64024	2.00624e+07	1.23384e+07	1.10219e+06	534829	18.202	4.1861	0.00507487	0.0600092
L-Fucose	1.74456	4.70698e+07	2.19404e+07	6.77648e+06	3.81032e+06	6.9461	2.7962	0.00507487	0.0600092
4-Fluoro-L-threonine	1.53687	2.87148e+07	1.96381e+07	4.19715e+06	2.48105e+06	6.8415	2.7743	0.0130652	0.105101
4-Methylbenzoic acid	1.44669	1.11976e+08	8.50905e+07	1.65523e+07	1.26536e+07	6.765	2.7581	0.00823902	0.0926443
L-Aspartate-semialdehyde	1.47111	7.12344e+07	5.05226e+07	1.25276e+07	9.39427e+06	5.6862	2.5075	0.030639	0.153597
Succinic acid semialdehyde	1.34217	4.33176e+08	3.46643e+08	8.91499e+07	5.55537e+07	4.859	2.2806	0.0202406	0.128633
L-Lactic acid	1.62088	1.56618e+07	7.46182e+06	3.89683e+06	2.54047e+06	4.0191	2.0069	0.0130652	0.0907189
Salicylic acid	1.64638	6.59463e+06	2.56016e+06	1.64211e+06	1.91441e+06	4.0159	2.0057	0.00823902	0.0740174
Adipic acid	1.52066	2.3501e+07	1.30943e+07	6.55041e+06	4.85049e+06	3.5877	1.8431	0.00823902	0.0926443
Oxalacetic acid	1.16349	3.31371e+08	2.76181e+08	9.29158e+07	7.31996e+07	3.5664	1.8345	0.030639	0.142245
Heptanoic acid	1.58108	1.15165e+08	4.49339e+07	3.41444e+07	4.25035e+07	3.3729	1.754	0.0202406	0.128633
(2S)-Liquiritigenin	1.37541	1.34559e+07	7.27486e+06	4.84847e+06	3.24767e+06	2.7753	1.4726	0.030639	0.142245
(+)-Camphor	1.08625	9.6524e+07	8.30483e+07	3.59282e+07	1.00483e+07	2.6866	1.4258	0.0202406	0.128633
Azelaic acid	1.94783	2.61334e+07	3.02428e+06	1.14403e+07	5.43733e+06	2.2843	1.1918	0.00507487	0.0797919
Cys-Gly	1.56441	1.07357e+07	4.0154e+06	5.32551e+06	1.29469e+06	2.0159	1.0114	0.030639	0.153597
Dodecanedioic acid	1.96614	1.25124e+07	2.40706e+06	6.53644e+06	305667	1.9142	0.93678	0.00507487	0.0797919
Phosphohydroxypyruvic acid	1.35228	2.38599e+07	7.29698e+06	1.24776e+07	8.85997e+06	1.9122	0.93525	0.030639	0.153597
Cortexolone	1.58429	4.93776e+06	1.73827e+06	2.64313e+06	147413	1.8681	0.90161	0.0453276	0.18131
Guanosine	1.65134	1.26539e+07	1.59249e+06	6.78862e+06	3.404e+06	1.864	0.89839	0.00507487	0.0600092
Carnosine	1.48764	1.16211e+07	3.98005e+06	6.35572e+06	2.13665e+06	1.8284	0.87062	0.0453276	0.18131
5-Methylthioadenosine	1.88858	1.36007e+07	2.34298e+06	7.78815e+06	1.49887e+06	1.7463	0.80433	0.00507487	0.0797919
Caprylic acid	1.89777	6.41701e+07	8.33333e+06	3.73144e+07	7.04707e+06	1.7197	0.78217	0.00507487	0.0600092
Oxoadipic acid	1.13794	4.94629e+07	1.88774e+07	2.93867e+07	1.61109e+07	1.6832	0.75119	0.0453276	0.176401
p-Hydroxyphenylacetic acid	1.33962	3.009e+07	7.68118e+06	1.93878e+07	7.80933e+06	1.552	0.63413	0.0453276	0.18131
L-2,4-diaminobutyric acid	1.75397	1.4726e+07	2.83722e+06	9.94528e+06	450593	1.4807	0.56628	0.00507487	0.0797919
2-Ketobutyric acid	2.04589	1.12923e+08	5.27787e+06	7.94808e+07	9.54644e+06	1.4208	0.50666	0.00507487	0.0797919
6-Phosphogluconic acid	2.08041	1.08178e+07	829332	7.69652e+06	349683	1.4055	0.49113	0.00507487	0.0797919
3-Indoleacetonitrile	1.34989	8.75713e+07	1.93208e+07	6.29825e+07	1.56521e+07	1.3904	0.47551	0.0453276	0.18131
Inosine	1.89674	5.03602e+07	5.33955e+06	3.78865e+07	2.45128e+06	1.3292	0.4106	0.00823902	0.0926443
Sertraline	1.79909	1.86272e+07	1.90812e+06	1.4453e+07	1.34962e+06	1.2888	0.36604	0.0130652	0.105101
Chavicol	1.8722	2.10436e+07	1.07159e+06	1.84906e+07	662540	1.1381	0.18658	0.00507487	0.0797919
Dodecanoic acid	1.37416	8.38536e+07	6.85285e+06	7.42399e+07	6.50397e+06	1.1295	0.17568	0.0453276	0.18131
O-Phosphoethanolamine	1.65681	2.55728e+07	1.08064e+06	2.31426e+07	1.28454e+06	1.105	0.14406	0.0202406	0.128633
o-Toluate	1.51374	3.59767e+06	202417	3.25617e+06	171194	1.1049	0.14389	0.030639	0.142245
dCMP	1.53761	6.04201e+06	356945	5.47298e+06	236060	1.104	0.1427	0.0130652	0.0907189
6-Hydroxynicotinate	1.62715	3.80115e+07	1.6559e+06	3.47362e+07	1.40964e+06	1.0943	0.13	0.0130652	0.0907189
L-Glutamic acid	1.41352	1.4813e+08	5.53735e+06	1.61587e+08	1.13435e+07	0.91672	-0.12545	0.030639	0.153597
Triethylamine	1.22828	2.4238e+08	3.08855e+07	2.70267e+08	1.01781e+07	0.89682	-0.15711	0.0202406	0.128633
gamma-Aminobutyric acid	1.23711	1.14827e+09	2.25039e+08	1.37014e+09	1.22185e+08	0.83806	-0.25487	0.0453276	0.18131
1-Hexadecanol	2.03532	5.88271e+06	310636	7.03166e+06	231665	0.8366	-0.25739	0.00507487	0.0797919
Maleimide	1.3695	3.33611e+07	6.89598e+06	4.3631e+07	7.44551e+06	0.76462	-0.38719	0.030639	0.153597
10-Hydroxydecanoic acid	1.50005	2.62065e+06	610896	3.82396e+06	728911	0.68532	-0.54514	0.0202406	0.114414
Oxidized glutathione	1.63239	1.61455e+07	5.03273e+06	2.4974e+07	3.79363e+06	0.64649	-0.6293	0.0202406	0.128633
D-Mannose	1.27721	8.49882e+06	3.98698e+06	1.40241e+07	4.16649e+06	0.60601	-0.72258	0.0453276	0.176401
N-Acetyl-a-neuraminic acid	1.39482	1.26315e+07	3.61816e+06	2.11761e+07	7.35265e+06	0.5965	-0.74541	0.0453276	0.18131
Hydroquinone	1.74075	3.19959e+08	4.46396e+07	5.47031e+08	1.3184e+08	0.5849	-0.77373	0.00823902	0.0926443
Uracil	1.42407	7.6096e+06	1.39641e+06	1.35089e+07	4.94556e+06	0.5633	-0.82801	0.030639	0.142245
Guanidinosuccinic acid	1.3189	4.81959e+08	1.33328e+08	9.78214e+08	4.73923e+08	0.49269	-1.0212	0.030639	0.142245
Methyl tert-butyl ether	1.41081	1.89313e+06	1.48146e+06	4.04247e+06	1.19559e+06	0.46831	-1.0945	0.030639	0.142245
L-Iditol	1.33431	2.34805e+07	1.86513e+07	5.16499e+07	2.22225e+07	0.45461	-1.1373	0.0453276	0.18131
1-Arachidonoylglycerol	1.15987	1.11084e+07	4.10937e+06	2.96216e+07	2.3038e+07	0.37501	-1.415	0.0453276	0.18131
L-Methionine	1.60202	3.7537e+06	2.1006e+06	1.09888e+07	4.94832e+06	0.34159	-1.5496	0.030639	0.153597
Hydrogen phosphate	1.55061	6.04588e+07	5.43799e+07	2.13992e+08	1.09026e+08	0.28253	-1.8235	0.030639	0.153597
L-Kynurenine	1.39645	1.84619e+07	7.02835e+06	6.89933e+07	4.78549e+07	0.26759	-1.9019	0.0130652	0.105101
Sorbitol	1.73619	1.85594e+07	1.50175e+07	1.01253e+08	4.87753e+07	0.1833	-2.4477	0.00507487	0.0797919
trans-Cinnamate	1.4997	2.21881e+08	1.98308e+08	1.21937e+09	7.63408e+08	0.18196	-2.4583	0.0130652	0.0907189
Quinolinic acid	1.43687	6.88525e+07	3.97514e+07	4.10122e+08	3.08757e+08	0.16788	-2.5745	0.0202406	0.128633
Cytidine	1.55994	4.47918e+06	2.78136e+06	2.71392e+07	1.62991e+07	0.16504	-2.5991	0.0130652	0.0907189
Pelargonic acid	1.29921	6.05665e+07	8.48844e+07	9.18704e+08	9.16993e+08	0.065926	-3.923	0.00823902	0.0926443
Phosphoserine	1.07654	2.80309e+07	1.82925e+07	7.53272e+08	1.0129e+09	0.037212	-4.7481	0.00507487	0.0797919

## Sheet: ALL_DEM
	ID	name	mz	rt	exact_mass	ppm	formula	KEGG	library	identify.pvalue	posneg
1	M87T555	Methyl tert-butyl ether	87.0073	555.149	88.0888	4.2466	C5H12O	C11344	BioDeepDB	8.87e-07	neg
2	M90T286	L-Lactic acid	90.0269	286.069	90.0317	4.38863	C3H6O3	C00186	BioDeepDB	6.08e-05	neg
3	M98T69_2	Maleimide	97.9918	69.0008	97.0164	0.277612	C4H3NO2	C07272	BioDeepDB	0.00112116	pos
4	M99T125	Hydrogen phosphate	98.984	125.472	97.9769	1.69037	H3PO4	C00009	BioDeepDB	0.00125867	pos
5	M102T698	Succinic acid semialdehyde	102.034	698.052	102.032	0.272683	C4H6O3	C00232	BioDeepDB	0.000139505	pos
6	M102T35	2-Ketobutyric acid	102.034	34.653	102.032	0.592498	C4H6O3	C00109	BioDeepDB	0.00169499	pos
7	M102T32	Triethylamine	102.128	32.1646	101.12	0.981124	C6H15N	C14691	BioDeepDB	1e-05	pos
8	M104T84_1	gamma-Aminobutyric acid	104.107	83.6404	103.063	1.33255	C4H9NO2	C00334	BioDeepDB	0.00208056	pos
9	M110T33	Hydroquinone	110.02	33.1836	110.037	0.600319	C6H6O2	C00530	BioDeepDB	1.08e-06	pos
10	M111T131	Uracil	111.019	131.182	112.027	0.0326803	C4H4N2O2	C00106	BioDeepDB	0.00514646	neg
11	M113T187	Oxalacetic acid	112.983	187.156	132.006	10.8322	C4H4O5	C00036	BioDeepDB	0.10057	neg
12	M118T501_1	L-Aspartate-semialdehyde	118.048	500.507	117.043	14.1965	C4H7NO3	C00441	MetaDNA	0.00211548	pos
13	M118T813	L-2,4-diaminobutyric acid	118.065	813.128	118.074	2.94408	C4H10N2O2	C03283	BioDeepDB	0.0148085	pos
14	M121T375	Phenylethylamine	121.028	375.38	121.089	2.5876	C8H11N	C05332	BioDeepDB	2.26e-12	neg
15	M129T320	Adipic acid	129.052	319.858	146.058	12.0031	C6H10O4	C06104	MetaDNA	0.000446444	pos
16	M130T461	Heptanoic acid	130.007	460.737	130.099	6.07185	C7H14O2	C17714	BioDeepDB	0.00109551	pos
17	M135T420	o-Toluate	135.044	419.533	136.052	9.64131	C8H8O2	C07215	BioDeepDB	0.000210624	neg
18	M135T743	Chavicol	135.08	742.882	134.073	2.06858	C9H10O	C16930	BioDeepDB	0.43996	pos
19	M137T279	4-Hydroxybenzoate	137.024	279.292	138.032	4.489	C7H6O3	C00156	BioDeepDB	0.192633	neg
20	M137T410	Salicylic acid	137.024	409.985	138.032	3.49075	C7H6O3	C00805	BioDeepDB	0.00160724	neg
21	M137T441	4-Methylbenzoic acid	137.059	440.507	136.052	6.46292	C8H8O2	C01454	BioDeepDB	0.0617875	pos
22	M137T638	4-Fluoro-L-threonine	137.059	638.354	137.049	6.93575	C4H8FNO3	C15533	BioDeepDB	0.311202	pos
23	M138T613	6-Hydroxynicotinate	138.018	613.432	139.027	13.3476	C6H5NO3	C01020	BioDeepDB	2.34e-05	neg
24	M141T400	O-Phosphoethanolamine	141.01	399.781	141.019	0.0173885	C2H8NO4P	C00346	BioDeepDB	1.42e-05	pos
25	M143T838	Caprylic acid	143.106	837.557	144.115	11.0317	C8H16O2	C06423	BioDeepDB	0.000236361	neg
26	M147T621	trans-Cinnamate	146.966	621.133	148.052	6.81624	C9H8O2	C00423	BioDeepDB	7.09e-13	neg
27	M148T88	L-Glutamic acid	148.06	87.7075	147.053	0.096577	C5H9NO4	C00025	BioDeepDB	1.2e-11	pos
28	M150T129	L-Methionine	150.055	129.304	149.051	19.7183	C5H11NO2S	C00073	MetaDNA	0.089403	pos
29	M153T172_1	p-Hydroxyphenylacetic acid	153.054	171.554	152.047	5.65749	C8H8O3	C00642	BioDeepDB	0.021955	pos
30	M153T510	(+)-Camphor	153.127	509.945	152.12	0.452565	C10H16O	C00808	BioDeepDB	3.81e-13	pos
31	M156T777	3-Indoleacetonitrile	156.121	776.878	156.069	1.78536	C10H8N2	C02938	BioDeepDB	0.000439852	pos
32	M159T188	Oxoadipic acid	158.976	188.082	160.037	6.98366	C6H8O5	C00322	BioDeepDB	0.000187873	neg
33	M159T227	Pelargonic acid	159.068	227.184	158.131	14.4322	C9H18O2	C01601	BioDeepDB	2.27e-07	pos
34	M167T396	Quinolinic acid	167.011	395.634	167.022	10.3582	C7H5NO4	C03722	BioDeepDB	3.04e-05	pos
35	M171T431	Azelaic acid	171.1	431.428	188.105	15.0865	C9H16O4	C08261	BioDeepDB	0.00289698	pos
36	M171T304	1-Hydroxy-2-naphthoate	171.151	304.133	188.047	11.498	C11H8O3	C03203	BioDeepDB	0.0397633	pos
37	M175T96	Guanidinosuccinic acid	174.955	96.2243	175.059	1.35499	C5H9N3O4	C03139	BioDeepDB	1.03e-07	neg
38	M179T99	Cys-Gly	179.048	99.096	178.041	0.0748401	C5H10N2O3S	C01419	BioDeepDB	0.00271451	pos
39	M179T89	D-Mannose	179.054	88.8377	180.063	4.53818	C6H12O6	C00159	BioDeepDB	1.85e-10	neg
40	M181T643	L-Fucose	180.97	643.204	164.069	15.6488	C6H12O5	C00507	BioDeepDB	5.48e-05	neg
41	M183T396	Sorbitol	182.987	396.432	182.079	0.780572	C6H14O6	C00794	BioDeepDB	0.0943253	pos
42	M183T648	L-Iditol	183.081	648.051	182.079	25.9652	C6H14O6	C01507	BioDeepDB	0.845776	pos
43	M183T303	Homovanillic acid	183.081	303.18	182.058	25.8214	C9H10O4	C05582	BioDeepDB	0.22737	pos
44	M185T694	Phosphohydroxypyruvic acid	184.985	693.805	183.977	0.70114	C3H5O7P	C03232	MetaDNA	0.00985797	pos
45	M185T562	Phosphoserine	185.024	562.229	185.009	3.31158	C3H8NO6P	C01005	BioDeepDB	0.000105447	pos
46	M187T588	10-Hydroxydecanoic acid	187.133	588.318	188.141	0.118001	C10H20O3	C02774	BioDeepDB	0.194003	neg
47	M190T534	Kynurenic acid	190.051	533.85	189.043	2.96096	C10H7NO3	C01717	BioDeepDB	0.214359	pos
48	M200T35	Dodecanoic acid	199.987	34.699	200.178	0.329951	C12H24O2	C02679	BioDeepDB	0.00409057	pos
49	M209T796	L-Kynurenine	209.153	796.2	208.085	2.06606	C10H12N2O3	C00328	BioDeepDB	0.00307003	pos
50	M213T730	Dodecanedioic acid	213.146	730.411	230.152	0.0540322	C12H22O4	C02678	BioDeepDB	0.174689	pos
51	M226T130	Carnosine	226.104	129.674	226.107	9.6198	C9H14N4O3	C00386	MetaDNA	0.00394805	pos
52	M243T162	Cytidine	242.944	161.587	243.085	3.17534	C9H13N3O5	C00475	BioDeepDB	1.83e-23	neg
53	M243T377	1-Hexadecanol	243.183	376.623	242.261	1.92905	C16H34O	C00823	BioDeepDB	0.0401167	pos
54	M255T643	(2S)-Liquiritigenin	255.073	642.904	256.074	24.7024	C15H12O4	C09762	BioDeepDB	0.667644	neg
55	M269T290	Inosine	269.088	290.197	268.081	1.5612	C10H12N4O5	C00294	BioDeepDB	2.57e-19	pos
56	M277T778	6-Phosphogluconic acid	277.179	778.158	276.025	4.38999	C6H13O10P	C00345	BioDeepDB	1.24e-08	pos
57	M282T288	Guanosine	282.085	288.161	283.092	0.866761	C10H13N5O5	C00387	BioDeepDB	3.75e-15	neg
58	M298T385	5-Methylthioadenosine	298.096	385.424	297.09	4.22784	C11H15N5O3S	C00170	BioDeepDB	0.00103166	pos
59	M306T290	Sertraline	306.08	289.515	305.074	7.98e-05	C17H17Cl2N	C07246	BioDeepDB	0.000120533	pos
60	M307T748_2	dCMP	307.116	748.214	307.057	1.41884	C9H14N3O7P	C00239	BioDeepDB	1.56e-09	neg
61	M310T95	N-Acetyl-a-neuraminic acid	310.112	95.4489	309.106	1.48272	C11H19NO9	C19909	BioDeepDB	0.000157696	pos
62	M347T657	Cortexolone	347.229	656.715	346.214	7.12152	C21H30O4	C05488	BioDeepDB	0.000110483	pos
63	M361T823	1-Arachidonoylglycerol	361.273	822.508	378.277	0.16492	C23H38O4	C13857	BioDeepDB	5.41e-56	pos
64	M613T179_2	Oxidized glutathione	613.157	178.714	612.152	3.80118	C20H32N6O12S2	C00127	BioDeepDB	1.47e-25	pos
