# Supplementary material for: Methyltransferase like 7B is a potential therapeutic target for reversing EGFR-TKIs resistance in lung adenocarcinoma
Source: Mol Cancer. 2022 Feb 10;21:43. doi: 10.1186/s12943-022-01519-7 (PMC8830004; doi:10.1186/s12943-022-01519-7)
Supplement: Supplementary file 3 — Additional file 3: Table S3. KEGG pathway of differential metabolites in PC9 cells stably transfected with PC9-NC or PC9- METTL7B. [file 12943_2022_1519_MOESM3_ESM.xlsx]

## Sheet: pathway_results
Table S3: KEGG pathway of differential metabolites in PC-9 cells stably transfecting PC9-NC or PC9-7B.
	Total	Hits	Raw p	-LOG(p)	Holm adjust	FDR	Impact	compounds	pathway	links
Alanine,aspartate and glutamate metabolism	24	4	0.0032392	5.7324	0.25913	0.21455	0.34188	C00232;C00025;C00334;C00036	hsa00250	http://www.kegg.jp/pathway/hsa00250+C00232+C00025+C00334+C00036
Phenylalanine metabolism	45	5	0.0061032	5.0989	0.48215	0.21455	0.1606	C05332;C00423;C00156;C00642;C00805	hsa00360	http://www.kegg.jp/pathway/hsa00360+C05332+C00423+C00156+C00642+C00805
Glycine, serine and threonine metabolism	48	5	0.0080456	4.8226	0.62755	0.21455	0.14857	C03283;C00441;C01005;C03232;C00109	hsa00260	http://www.kegg.jp/pathway/hsa00260+C03283+C00441+C01005+C03232+C00109	http://www.kegg.jp/pathway/hsa00260+C03283+C00441+C01005+C03232+C00109
Cysteine and methionine metabolism	56	5	0.01525	4.1832	1	0.30499	0.10187	C00170;C00073;C01005;C00109;C00441	hsa00270	http://www.kegg.jp/pathway/hsa00270+C00170+C00073+C01005+C00109+C00441
beta-Alanine metabolism	28	3	0.036587	3.308	1	0.5854	0.02328	C00386;C00334;C00106	hsa00410	http://www.kegg.jp/pathway/hsa00410+C00386+C00334+C00106
Glutathione metabolism	38	3	0.078225	2.5482	1	1	0.01095	C00127;C00025;C01419	hsa00480	http://www.kegg.jp/pathway/hsa00480+C00127+C00025+C01419
Butanoate metabolism	40	3	0.088293	2.4271	1	1	0.0441	C00334;C00025;C00232	hsa00650	http://www.kegg.jp/pathway/hsa00650+C00334+C00025+C00232
Fructose and mannose metabolism	48	3	0.13348	2.0138	1	1	0.06337	C00794;C00159;C00507	hsa00051	http://www.kegg.jp/pathway/hsa00051+C00794+C00159+C00507
Tyrosine metabolism	76	4	0.14123	1.9573	1	1	0.11521	C00642;C00232;C05582;C00530	hsa00350	http://www.kegg.jp/pathway/hsa00350+C00642+C00232+C05582+C00530
Tryptophan metabolism	79	4	0.15617	1.8568	1	1	0.07866	C00322;C00328;C01717;C02938	hsa00380	http://www.kegg.jp/pathway/hsa00380+C00322+C00328+C01717+C02938
Glycolysis or Gluconeogenesis	31	2	0.19858	1.6166	1	1	0	C00186;C00036	hsa00010	http://www.kegg.jp/pathway/hsa00010+C00186+C00036
Lysine biosynthesis	32	2	0.20839	1.5683	1	1	0.09243	C00441;C00322	hsa00300	http://www.kegg.jp/pathway/hsa00300+C00441+C00322
Pyruvate metabolism	32	2	0.20839	1.5683	1	1	0.13756	C00036;C00186	hsa00620	http://www.kegg.jp/pathway/hsa00620+C00036+C00186
Pyrimidine metabolism	60	3	0.21256	1.5485	1	1	0.12838	C00475;C00106;C00239	hsa00240	http://www.kegg.jp/pathway/hsa00240+C00475+C00106+C00239
Propanoate metabolism	35	2	0.2381	1.4351	1	1	0.02893	C00109;C00186	hsa00640	http://www.kegg.jp/pathway/hsa00640+C00109+C00186
D-Glutamine and D-glutamate metabolism	11	1	0.257	1.3587	1	1	0.1123	C00025	hsa00471	http://www.kegg.jp/pathway/hsa00471+C00025
Galactose metabolism	41	2	0.29799	1.2107	1	1	0	C00159;C00794	hsa00052	http://www.kegg.jp/pathway/hsa00052+C00159+C00794
Aminoacyl-tRNA biosynthesis	75	3	0.32155	1.1346	1	1	0.05634	C00073;C00025;C01005	hsa00970	http://www.kegg.jp/pathway/hsa00970+C00073+C00025+C01005
Histidine metabolism	44	2	0.32777	1.1154	1	1	0.00331	C00025;C00386	hsa00340	http://www.kegg.jp/pathway/hsa00340+C00025+C00386
Nicotinate and nicotinamide metabolism	44	2	0.32777	1.1154	1	1	0.14587	C01020;C03722	hsa00760	http://www.kegg.jp/pathway/hsa00760+C01020+C03722
Fatty acid biosynthesis	49	2	0.37665	0.97645	1	1	0	C02679;C06423	hsa00061	http://www.kegg.jp/pathway/hsa00061+C02679+C06423
Citrate cycle (TCA cycle)	20	1	0.41792	0.87246	1	1	0.13145	C00036	hsa00020	http://www.kegg.jp/pathway/hsa00020+C00036
Riboflavin metabolism	21	1	0.43353	0.8358	1	1	0.10178	C00530	hsa00740	http://www.kegg.jp/pathway/hsa00740+C00530
Sphingolipid metabolism	25	1	0.49194	0.7094	1	1	0.01288	C00346	hsa00600	http://www.kegg.jp/pathway/hsa00600+C00346
Phenylalanine, tyrosine and tryptophan biosynthesis	27	1	0.51888	0.65608	1	1	0	C00441	hsa00400	http://www.kegg.jp/pathway/hsa00400+C00441
Pantothenate and CoA biosynthesis	27	1	0.51888	0.65608	1	1	0	C00106	hsa00770	http://www.kegg.jp/pathway/hsa00770+C00106
Valine, leucine and isoleucine biosynthesis	27	1	0.51888	0.65608	1	1	0.03392	C00109	hsa00290	http://www.kegg.jp/pathway/hsa00290+C00109
Vitamin B6 metabolism	32	1	0.58023	0.54433	1	1	0	C00232	hsa00750	http://www.kegg.jp/pathway/hsa00750+C00232
Pentose phosphate pathway	32	1	0.58023	0.54433	1	1	0.13556	C00345	hsa00030	http://www.kegg.jp/pathway/hsa00030+C00345
Arginine and proline metabolism	77	2	0.61483	0.4864	1	1	0.05487	C00025;C00334	hsa00330	http://www.kegg.jp/pathway/hsa00330+C00025+C00334
Ubiquinone and other terpenoid-quinone biosynthesis	36	1	0.62371	0.47208	1	1	0.03049	C00156	hsa00130	http://www.kegg.jp/pathway/hsa00130+C00156
Nitrogen metabolism	39	1	0.65338	0.4256	1	1	0	C00025	hsa00910	http://www.kegg.jp/pathway/hsa00910+C00025
Glycerophospholipid metabolism	39	1	0.65338	0.4256	1	1	0.07129	C00346	hsa00564	http://www.kegg.jp/pathway/hsa00564+C00346
Purine metabolism	92	2	0.71151	0.34036	1	1	0.01254	C00294;C00387	hsa00230	http://www.kegg.jp/pathway/hsa00230+C00294+C00387
Lysine degradation	47	1	0.72169	0.32615	1	1	0.0121	C00322	hsa00310	http://www.kegg.jp/pathway/hsa00310+C00322
Fatty acid metabolism	50	1	0.74374	0.29607	1	1	0	C00823	hsa00071	http://www.kegg.jp/pathway/hsa00071+C00823
Glyoxylate and dicarboxylate metabolism	50	1	0.74374	0.29607	1	1	0.02032	C00036	hsa00630	http://www.kegg.jp/pathway/hsa00630+C00036
Amino sugar and nucleotide sugar metabolism	88	1	0.91073	0.093513	1	1	0	C00159	hsa00520	http://www.kegg.jp/pathway/hsa00520+C00159
Steroid hormone biosynthesis	99	1	0.93443	0.067823	1	1	0.00479	C05488	hsa00140	http://www.kegg.jp/pathway/hsa00140+C05488
Porphyrin and chlorophyll metabolism	104	1	0.94303	0.058653	1	1	0	C00025	hsa00860	http://www.kegg.jp/pathway/hsa00860+C00025
